# Supplementary material for: Variation in macroevolutionary dynamics among extant primates
Source: Am J Biol Anthropol. 2022 Sep 22;179(3):405–16. doi: 10.1002/ajpa.24622 (PMC9826261; doi:10.1002/ajpa.24622)
Supplement: Supplementary file 1 — Tables S1, S2, and S3 Supporting information [file AJPA-179-405-s001.xlsx]

## Sheet: Table S1
TABLE S1. Tip rates for each species
		Tree: autocorrelated, soft bounds; Groves taxonomy					Tree: autocorrelated, hard bounds; Groves taxonomy					Tree: autocorrelated, soft bounds; Estrada et al. taxonomy					Tree: autocorrelated, hard bounds; Estrada et al. taxonomy
Species	Activity pattern	λ	μ	r	τ	ε	λ	μ	r	τ	ε	λ	μ	r	τ	ε	λ	μ	r	τ	ε
Galago_thomasi	Nocturnal	0.186372	0.139236	0.0471364	0.325608	0.741655	0.164767	0.117856	0.0469104	0.282623	0.714107	0.249278	0.201313	0.0479652	0.450592	0.799906	0.215709	0.168438	0.0472706	0.384147	0.780848
Galago_demidoff	Nocturnal	0.186619	0.139413	0.0472059	0.326032	0.742165	0.164839	0.117906	0.046933	0.282745	0.714298	0.249493	0.201486	0.0480067	0.450979	0.800483	0.215963	0.168638	0.0473247	0.384601	0.78101
Galago_matschiei	Nocturnal	0.192935	0.140875	0.0520598	0.33381	0.738566	0.169711	0.118687	0.0510245	0.288398	0.708012	0.256008	0.203297	0.0527103	0.459305	0.798511	0.222962	0.171263	0.0516987	0.394225	0.775674
Galago_moholi	Nocturnal	0.195296	0.140808	0.054488	0.336103	0.733985	0.173059	0.118576	0.0544831	0.291636	0.700652	0.258595	0.203524	0.0550703	0.462119	0.794757	0.226582	0.171405	0.0551779	0.397987	0.769159
Galago_gallarum	Nocturnal	0.195342	0.140812	0.0545299	0.336153	0.733916	0.173126	0.118579	0.0545471	0.291705	0.700516	0.258644	0.203536	0.0551082	0.46218	0.79471	0.226655	0.171417	0.055238	0.398072	0.769052
Galago_senegalensis	Nocturnal	0.195342	0.140812	0.0545299	0.336153	0.733916	0.173126	0.118579	0.0545471	0.291705	0.700516	0.258644	0.203536	0.0551082	0.46218	0.79471	0.226655	0.171417	0.055238	0.398072	0.769052
Galago_orinus	Nocturnal	0.188929	0.140942	0.0479865	0.329871	0.746079	0.165635	0.118411	0.0472232	0.284046	0.715535	0.251525	0.203003	0.0485226	0.454528	0.805132	0.218335	0.170492	0.0478431	0.388828	0.782387
Galago_granti	Nocturnal	0.190349	0.141258	0.0490907	0.331607	0.745559	0.166764	0.118432	0.0483319	0.285196	0.713515	0.252955	0.203244	0.0497111	0.456198	0.804724	0.220142	0.170907	0.0492352	0.391049	0.780385
Galago_zanzibaricus	Nocturnal	0.190349	0.141258	0.0490907	0.331607	0.745559	0.166764	0.118432	0.0483319	0.285196	0.713515	0.252955	0.203244	0.0497111	0.456198	0.804724	0.220142	0.170907	0.0492352	0.391049	0.780385
Otolemur_monteiri	Nocturnal	0.188927	0.140927	0.0480001	0.329854	0.745886	0.165593	0.118424	0.0471695	0.284017	0.715565	0.251538	0.203023	0.0485148	0.454562	0.805007	0.218217	0.170452	0.047765	0.388669	0.782445
Otolemur_crassicaudatus	Nocturnal	0.189944	0.141268	0.0486765	0.331213	0.746192	0.166244	0.118485	0.0477599	0.284729	0.714712	0.252519	0.20326	0.049259	0.455778	0.805336	0.219509	0.170929	0.04858	0.390437	0.781603
Otolemur_garnettii	Nocturnal	0.189944	0.141268	0.0486765	0.331213	0.746192	0.166244	0.118485	0.0477599	0.284729	0.714712	0.252519	0.20326	0.049259	0.455778	0.805336	0.219509	0.170929	0.04858	0.390437	0.781603
Galago_gabonensis	Nocturnal	0.191179	0.141439	0.0497403	0.332618	0.744502	0.16797	0.118679	0.0492915	0.286648	0.71173	0.25384	0.203705	0.0501349	0.457545	0.804339	0.221351	0.171418	0.0499329	0.392768	0.77937
Galago_alleni	Nocturnal	0.191179	0.141439	0.0497403	0.332618	0.744502	0.16797	0.118679	0.0492915	0.286648	0.71173	0.25384	0.203705	0.0501349	0.457545	0.804339	0.221351	0.171418	0.0499329	0.392768	0.77937
Euoticus_elegantulus	Nocturnal	0.18407	0.137558	0.0465119	0.321628	0.736208	0.164258	0.117505	0.046753	0.281764	0.712439	0.247343	0.199763	0.0475799	0.447106	0.793995	0.213754	0.166906	0.0468478	0.38066	0.779583
Loris_lydekkerianus	Nocturnal	0.191808	0.141768	0.0500398	0.333577	0.744413	0.169429	0.119404	0.0500246	0.288833	0.711333	0.254754	0.2043	0.0504544	0.459054	0.804062	0.222966	0.172413	0.050553	0.395378	0.778786
Loris_tardigradus	Nocturnal	0.191808	0.141768	0.0500398	0.333577	0.744413	0.169429	0.119404	0.0500246	0.288833	0.711333	0.254754	0.2043	0.0504544	0.459054	0.804062	0.222966	0.172413	0.050553	0.395378	0.778786
Nycticebus_pygmaeus	Nocturnal	0.190866	0.14151	0.0493564	0.332376	0.744674	0.16768	0.119192	0.0484884	0.286872	0.713833	0.253807	0.203937	0.0498698	0.457744	0.804066	0.220825	0.171823	0.0490025	0.392648	0.78113
Nycticebus_bengalensis	Nocturnal	0.192387	0.141766	0.0506205	0.334153	0.74307	0.169556	0.119361	0.050195	0.288917	0.710456	0.25541	0.204408	0.0510018	0.459817	0.803092	0.223034	0.172403	0.0506313	0.395437	0.778539
Nycticebus_coucang	Nocturnal	0.192387	0.141766	0.0506205	0.334153	0.74307	0.169556	0.119361	0.050195	0.288917	0.710456	0.25541	0.204408	0.0510018	0.459817	0.803092	0.223034	0.172403	0.0506313	0.395437	0.778539
Perodicticus_potto	Nocturnal	0.183392	0.137089	0.0463025	0.320481	0.734555	0.163379	0.116899	0.0464806	0.280278	0.709194	0.24682	0.199368	0.0474522	0.446188	0.792154	0.210329	0.164231	0.0460988	0.37456	0.777471
Arctocebus_calabarensis	Nocturnal	0.191134	0.141424	0.0497096	0.332558	0.744861	0.168822	0.119124	0.0496974	0.287946	0.711808	0.253908	0.203632	0.0502763	0.457541	0.80401	0.222364	0.171955	0.0504092	0.394319	0.778805
Arctocebus_aureus	Nocturnal	0.191134	0.141424	0.0497096	0.332558	0.744861	0.168822	0.119124	0.0496974	0.287946	0.711808	0.253908	0.203632	0.0502763	0.457541	0.80401	0.222364	0.171955	0.0504092	0.394319	0.778805
Daubentonia_madagascariensis	Nocturnal	0.158754	0.118897	0.0398564	0.277651	0.66437	0.158378	0.113347	0.0450315	0.271725	0.69088	0.22364	0.180731	0.042909	0.40437	0.71978	0.192848	0.150562	0.042286	0.343411	0.768844
Varecia_rubra	Diurnal	0.192776	0.142325	0.0504505	0.335101	0.74382	0.1702	0.120036	0.0501639	0.290236	0.711433	0.256112	0.205302	0.0508101	0.461415	0.803788	0.223878	0.173154	0.0507235	0.397032	0.778807
Varecia_variegata	Diurnal	0.192776	0.142325	0.0504505	0.335101	0.74382	0.1702	0.120036	0.0501639	0.290236	0.711433	0.256112	0.205302	0.0508101	0.461415	0.803788	0.223878	0.173154	0.0507235	0.397032	0.778807
Lemur_catta	Cathemeral	0.191283	0.142183	0.0490999	0.333466	0.743987	0.169398	0.120623	0.0487759	0.290021	0.713971	0.254834	0.205436	0.0493972	0.46027	0.804026	0.222431	0.173452	0.0489789	0.395882	0.781724
Prolemur_simus	Cathemeral	0.191606	0.142298	0.0493079	0.333904	0.743952	0.169665	0.120684	0.0489804	0.290349	0.713638	0.255154	0.205581	0.0495723	0.460735	0.804117	0.222783	0.173613	0.0491702	0.396396	0.781512
Hapalemur_aureus	Cathemeral	0.193166	0.142502	0.0506636	0.335668	0.742178	0.171581	0.120778	0.0508025	0.292359	0.710025	0.256799	0.205916	0.0508831	0.462715	0.802812	0.225032	0.174017	0.0510145	0.399049	0.778393
Hapalemur_occidentalis	Cathemeral	0.196491	0.142604	0.053887	0.339094	0.73641	0.175579	0.120888	0.0546913	0.296467	0.701984	0.260424	0.206531	0.0538933	0.466955	0.798395	0.229261	0.174592	0.0546693	0.403852	0.7718
Hapalemur_alaotrensis	Cathemeral	0.196646	0.142626	0.0540198	0.339271	0.736198	0.175833	0.12092	0.0549124	0.296753	0.701534	0.260593	0.206587	0.0540057	0.46718	0.798264	0.229529	0.174672	0.0548565	0.404201	0.77149
Hapalemur_griseus	Cathemeral	0.196646	0.142626	0.0540198	0.339271	0.736198	0.175833	0.12092	0.0549124	0.296753	0.701534	0.260593	0.206587	0.0540058	0.46718	0.798264	0.229529	0.174672	0.0548565	0.404201	0.77149
Eulemur_fulvus	Cathemeral	0.21233	0.134913	0.0774172	0.347243	0.68073	0.195166	0.1149	0.0802659	0.310067	0.644225	0.279998	0.195182	0.0848161	0.47518	0.73337	0.252099	0.1641	0.0879987	0.416198	0.701736
Eulemur_albifrons	Cathemeral	0.212383	0.134914	0.0774695	0.347297	0.680646	0.195226	0.114898	0.0803279	0.310125	0.644087	0.280053	0.195187	0.0848663	0.475241	0.733305	0.252167	0.164105	0.0880618	0.416272	0.70162
Eulemur_sanfordi	Cathemeral	0.212383	0.134914	0.0774695	0.347297	0.680646	0.195226	0.114898	0.0803279	0.310125	0.644087	0.280053	0.195187	0.0848663	0.475241	0.733305	0.252167	0.164105	0.0880618	0.416272	0.70162
Eulemur_cinereiceps	Cathemeral	0.211975	0.135009	0.0769662	0.346984	0.68178	0.194617	0.114975	0.0796418	0.309592	0.645603	0.279597	0.195253	0.0843434	0.47485	0.734337	0.251542	0.164193	0.0873491	0.415736	0.703053
Eulemur_collaris	Cathemeral	0.211975	0.135009	0.0769662	0.346984	0.68178	0.194617	0.114975	0.0796418	0.309592	0.645603	0.279597	0.195253	0.0843434	0.47485	0.734337	0.251542	0.164193	0.0873491	0.415736	0.703053
Eulemur_rufus	Cathemeral	0.211602	0.134995	0.0766071	0.346597	0.68232	0.194211	0.114993	0.0792176	0.309204	0.646535	0.279214	0.195222	0.0839914	0.474436	0.734766	0.251061	0.164161	0.0869005	0.415222	0.703869
Eulemur_mongoz	Cathemeral	0.204524	0.137603	0.0669208	0.342126	0.703986	0.183893	0.117837	0.0660557	0.301731	0.675987	0.270828	0.198803	0.0720241	0.469631	0.758734	0.23915	0.168751	0.0703989	0.407901	0.73805
Eulemur_macaco	Cathemeral	0.202581	0.138437	0.0641437	0.341018	0.710423	0.181282	0.118582	0.0626994	0.299864	0.683527	0.268427	0.200013	0.0684138	0.46844	0.766203	0.236096	0.170045	0.0660503	0.406141	0.747138
Eulemur_coronatus	Cathemeral	0.202581	0.138437	0.0641437	0.341018	0.710423	0.181282	0.118582	0.0626994	0.299864	0.683527	0.268427	0.200013	0.0684138	0.46844	0.766203	0.236096	0.170045	0.0660503	0.406141	0.747138
Eulemur_rubriventer	Cathemeral	0.200286	0.139275	0.0610112	0.33956	0.717124	0.178878	0.119265	0.0596128	0.298143	0.690415	0.26556	0.201492	0.0640688	0.467052	0.774669	0.233018	0.171237	0.0617814	0.404255	0.755909
Phaner_pallescens	Nocturnal	0.184187	0.137613	0.0465731	0.3218	0.736169	0.16391	0.117218	0.0466918	0.281127	0.711154	0.247483	0.199857	0.0476269	0.44734	0.794015	0.212405	0.16585	0.0465557	0.378255	0.778712
Lepilemur_ruficaudatus	Nocturnal	0.193414	0.139527	0.0538879	0.332941	0.733453	0.169068	0.118114	0.0509541	0.287182	0.707471	0.257127	0.20049	0.0566368	0.457616	0.789502	0.22277	0.170005	0.0527645	0.392775	0.772869
Lepilemur_leucopus	Nocturnal	0.193414	0.139527	0.053888	0.332941	0.733453	0.169068	0.118114	0.0509541	0.287182	0.707471	0.257127	0.20049	0.0566368	0.457617	0.789502	0.22277	0.170005	0.0527645	0.392775	0.772869
Lepilemur_microdon	Nocturnal	0.194594	0.13911	0.0554838	0.333704	0.730019	0.170456	0.117728	0.0527275	0.288184	0.703418	0.258621	0.199744	0.0588765	0.458365	0.785137	0.22463	0.169301	0.0553294	0.393931	0.767593
Lepilemur_edwardsi	Nocturnal	0.194594	0.13911	0.0554838	0.333704	0.730019	0.170456	0.117728	0.0527275	0.288184	0.703418	0.258621	0.199744	0.0588765	0.458365	0.785137	0.22463	0.169301	0.0553294	0.393931	0.767593
Lepilemur_septentrionalis	Nocturnal	0.195221	0.138957	0.0562642	0.334179	0.728374	0.171248	0.11757	0.0536783	0.288818	0.701251	0.259353	0.199533	0.0598195	0.458886	0.78337	0.225578	0.169049	0.0565286	0.394627	0.765152
Lepilemur_ankaranensis	Nocturnal	0.195447	0.138962	0.056486	0.334409	0.728051	0.171477	0.117549	0.0539274	0.289026	0.7007	0.259592	0.199534	0.0600579	0.459126	0.783074	0.225869	0.169049	0.0568193	0.394918	0.764616
Lepilemur_dorsalis	Nocturnal	0.195447	0.138962	0.056486	0.334409	0.728051	0.171477	0.117549	0.0539274	0.289026	0.7007	0.259592	0.199534	0.0600579	0.459126	0.783074	0.225869	0.169049	0.0568193	0.394918	0.764616
Lepilemur_mustelinus	Nocturnal	0.190595	0.14023	0.0503656	0.330825	0.74007	0.166867	0.118583	0.0482836	0.28545	0.713233	0.253564	0.202152	0.051412	0.455716	0.798785	0.219472	0.170654	0.0488177	0.390126	0.780439
Allocebus_trichotis	Nocturnal	0.185408	0.138523	0.0468847	0.32393	0.739641	0.164802	0.117861	0.0469402	0.282663	0.714055	0.248411	0.2006	0.0478102	0.449011	0.797681	0.21576	0.168467	0.0472933	0.384228	0.780833
Mirza_coquereli	Nocturnal	0.186952	0.139571	0.0473809	0.326523	0.742765	0.165242	0.118114	0.0471278	0.283355	0.714703	0.249711	0.201586	0.0481257	0.451297	0.801244	0.21702	0.169425	0.047595	0.386445	0.781488
Microcebus_griseorufus	Nocturnal	0.191035	0.140074	0.0509611	0.33111	0.74003	0.168086	0.117892	0.0501941	0.285979	0.708916	0.254039	0.201355	0.052684	0.455394	0.797445	0.221677	0.169765	0.0519126	0.391442	0.774403
Microcebus_murinus	Nocturnal	0.191035	0.140074	0.0509611	0.33111	0.74003	0.168086	0.117892	0.0501941	0.285979	0.708916	0.254039	0.201355	0.052684	0.455394	0.797445	0.221677	0.169765	0.0519126	0.391442	0.774403
Microcebus_ravelobensis	Nocturnal	0.191501	0.139671	0.0518305	0.331172	0.737558	0.16887	0.117611	0.0512591	0.28648	0.706385	0.254757	0.200731	0.0540265	0.455488	0.794224	0.222653	0.169142	0.0535112	0.391795	0.770911
Microcebus_rufus	Nocturnal	0.19286	0.139375	0.0534854	0.332234	0.73445	0.170394	0.117218	0.0531761	0.287612	0.702031	0.256392	0.200105	0.0562869	0.456497	0.790291	0.224733	0.168485	0.0562476	0.393218	0.765381
Microcebus_sambiranensis	Nocturnal	0.19286	0.139375	0.0534854	0.332234	0.73445	0.170394	0.117218	0.0531761	0.287612	0.702031	0.256392	0.200105	0.0562869	0.456497	0.790291	0.224733	0.168485	0.0562476	0.393218	0.765381
Microcebus_myoxinus	Nocturnal	0.19332	0.139392	0.0539285	0.332712	0.733812	0.170841	0.11719	0.0536503	0.288031	0.701003	0.256879	0.200125	0.0567545	0.457004	0.789725	0.225284	0.168504	0.0567798	0.393788	0.764412
Microcebus_berthae	Nocturnal	0.19332	0.139392	0.0539285	0.332712	0.733812	0.170841	0.11719	0.0536503	0.288031	0.701003	0.256879	0.200125	0.0567545	0.457004	0.789725	0.225284	0.168504	0.0567798	0.393788	0.764412
Microcebus_tavaratra	Nocturnal	0.192133	0.139505	0.0526283	0.331638	0.736002	0.169583	0.11741	0.0521725	0.286993	0.704308	0.25554	0.200384	0.0551551	0.455924	0.792187	0.223641	0.168784	0.0548572	0.392426	0.768166
Cheirogaleus_sibreei	Nocturnal	0.187799	0.140381	0.0474179	0.32818	0.746033	0.16513	0.118143	0.0469867	0.283274	0.715578	0.250313	0.202226	0.0480864	0.452539	0.804577	0.217467	0.169872	0.0475956	0.387339	0.782239
Cheirogaleus_crossleyi	Nocturnal	0.188155	0.14065	0.0475048	0.328804	0.746903	0.165205	0.11822	0.0469854	0.283425	0.715872	0.250593	0.202459	0.0481335	0.453052	0.805553	0.217864	0.170223	0.0476412	0.388086	0.782622
Cheirogaleus_major	Nocturnal	0.1886	0.140914	0.0476864	0.329514	0.747637	0.165337	0.11829	0.0470474	0.283627	0.716002	0.250976	0.202677	0.0482993	0.453653	0.806355	0.218309	0.170552	0.0477568	0.388862	0.782841
Cheirogaleus_medius	Nocturnal	0.1886	0.140914	0.0476864	0.329514	0.747637	0.165337	0.11829	0.0470474	0.283627	0.716002	0.250976	0.202677	0.0482993	0.453653	0.806355	0.218309	0.170552	0.0477568	0.388862	0.782841
Indri_indri	Diurnal	0.184462	0.137824	0.0466379	0.322286	0.736746	0.164655	0.117769	0.0468863	0.282424	0.712994	0.247756	0.200083	0.0476731	0.447838	0.794626	0.214699	0.16764	0.0470584	0.382339	0.780016
Avahi_laniger	Nocturnal	0.189141	0.14102	0.048121	0.33016	0.745939	0.166368	0.118728	0.0476404	0.285096	0.71503	0.251814	0.203143	0.0486716	0.454957	0.804956	0.219257	0.171034	0.048223	0.39029	0.782062
Avahi_occidentalis	Nocturnal	0.190581	0.141331	0.0492498	0.331911	0.745351	0.167526	0.11872	0.0488065	0.286246	0.712751	0.253266	0.203386	0.0498805	0.456652	0.804494	0.220958	0.171325	0.0496324	0.392283	0.779844
Avahi_unicolor	Nocturnal	0.190581	0.141331	0.0492498	0.331911	0.745351	0.167526	0.11872	0.0488064	0.286246	0.712751	0.253266	0.203386	0.0498805	0.456652	0.804494	0.220958	0.171325	0.0496324	0.392283	0.779844
Propithecus_perrieri	Diurnal	0.193661	0.14024	0.0534206	0.333901	0.73536	0.170789	0.118288	0.0525005	0.289077	0.704458	0.257067	0.202	0.0550668	0.459067	0.793587	0.224566	0.170455	0.0541106	0.395021	0.770608
Propithecus_edwardsi	Diurnal	0.194044	0.140255	0.0537886	0.334299	0.734853	0.171159	0.118257	0.0529015	0.289416	0.703578	0.257472	0.202006	0.0554666	0.459478	0.793116	0.225044	0.170462	0.0545819	0.395506	0.769748
Propithecus_diadema	Diurnal	0.194044	0.140255	0.0537886	0.334299	0.734853	0.171159	0.118257	0.0529015	0.289416	0.703578	0.257472	0.202006	0.0554666	0.459478	0.793116	0.225044	0.170462	0.0545819	0.395506	0.769748
Propithecus_tattersalli	Diurnal	0.19395	0.140269	0.0536809	0.33422	0.735077	0.171025	0.118278	0.0527473	0.289304	0.703921	0.257367	0.202016	0.0553513	0.459382	0.793326	0.224894	0.170495	0.0543991	0.395388	0.770118
Propithecus_coquereli	Diurnal	0.19395	0.140269	0.0536809	0.33422	0.735077	0.171025	0.118278	0.0527473	0.289304	0.703921	0.257367	0.202016	0.0553513	0.459382	0.793326	0.224894	0.170495	0.0543991	0.395388	0.770118
Propithecus_verreauxi	Diurnal	0.193561	0.140253	0.0533088	0.333814	0.735576	0.170628	0.118312	0.0523162	0.28894	0.704865	0.256956	0.202013	0.0549429	0.458969	0.793798	0.224374	0.170487	0.0538872	0.39486	0.771048
Tarsius_dentatus	Nocturnal	0.188085	0.14051	0.0475747	0.328595	0.746779	0.165435	0.118195	0.04724	0.28363	0.715512	0.250468	0.202279	0.04819	0.452747	0.805394	0.218345	0.170412	0.0479333	0.388757	0.782353
Tarsius_tarsier	Nocturnal	0.188607	0.140791	0.0478161	0.329398	0.747491	0.165628	0.118214	0.0474146	0.283842	0.715257	0.250927	0.202503	0.0484248	0.45343	0.806176	0.218779	0.170591	0.048188	0.38937	0.782134
Tarsius_sangirensis	Nocturnal	0.188607	0.140791	0.0478161	0.329398	0.747491	0.165628	0.118214	0.0474146	0.283842	0.715257	0.250927	0.202503	0.0484248	0.45343	0.806176	0.218779	0.170591	0.048188	0.38937	0.782134
Tarsius_bancanus	Nocturnal	0.188326	0.140694	0.0476326	0.32902	0.747645	0.165478	0.118259	0.0472191	0.283736	0.716002	0.250705	0.202468	0.048237	0.453172	0.80601	0.218526	0.170569	0.0479573	0.389095	0.782541
Tarsius_syrichta	Nocturnal	0.188326	0.140694	0.0476326	0.32902	0.747645	0.165478	0.118259	0.0472191	0.283736	0.716002	0.250705	0.202468	0.048237	0.453172	0.80601	0.218526	0.170569	0.0479573	0.389095	0.782541
Cacajao_calvus	Diurnal	0.355503	0.247859	0.107644	0.603362	0.687708	0.353323	0.243706	0.109618	0.597029	0.683206	0.48713	0.384755	0.102375	0.871885	0.783645	0.480059	0.371854	0.108206	0.851913	0.769561
Cacajao_melanocephalus	Diurnal	0.355503	0.247859	0.107644	0.603362	0.687708	0.353323	0.243706	0.109618	0.597029	0.683206	0.48713	0.384755	0.102375	0.871885	0.783645	0.480059	0.371854	0.108206	0.851913	0.76956
Chiropotes_israelita	Diurnal	0.356726	0.248282	0.108444	0.605008	0.687005	0.354471	0.244025	0.110446	0.598495	0.681418	0.488317	0.38518	0.103137	0.873497	0.783069	0.48154	0.372493	0.109048	0.854033	0.768345
Chiropotes_chiropotes	Diurnal	0.356726	0.248282	0.108444	0.605008	0.687005	0.354471	0.244025	0.110446	0.598495	0.681418	0.488317	0.38518	0.103137	0.873497	0.783069	0.48154	0.372493	0.109048	0.854033	0.768345
Chiropotes_utahicki	Diurnal	0.356016	0.247918	0.108098	0.603934	0.686838	0.353981	0.243849	0.110133	0.59783	0.682036	0.487654	0.384802	0.102853	0.872456	0.782814	0.480729	0.372014	0.108714	0.852743	0.768639
Pithecia_pithecia	Diurnal	0.355832	0.248685	0.107147	0.604517	0.689133	0.353785	0.244603	0.109183	0.598388	0.68481	0.487865	0.386462	0.101403	0.874326	0.786087	0.480749	0.373492	0.107257	0.854241	0.772223
Pithecia_monachus	Diurnal	0.35711	0.249491	0.10762	0.606601	0.689794	0.354663	0.245072	0.109591	0.599735	0.684159	0.489136	0.387466	0.10167	0.876602	0.787099	0.48221	0.374611	0.107599	0.85682	0.772313
Pithecia_irrorata	Diurnal	0.35711	0.249491	0.10762	0.606601	0.689794	0.354663	0.245072	0.109591	0.599735	0.684159	0.489136	0.387466	0.10167	0.876602	0.787099	0.48221	0.374611	0.107599	0.85682	0.772313
Callicebus_lugens	Diurnal	0.358006	0.246362	0.111645	0.604368	0.678277	0.355817	0.24213	0.113687	0.597947	0.67362	0.489232	0.382132	0.1071	0.871364	0.773402	0.482052	0.369043	0.113009	0.851095	0.758829
Callicebus_torquatus	Diurnal	0.358006	0.246362	0.111645	0.604368	0.678277	0.355817	0.24213	0.113687	0.597947	0.67362	0.489232	0.382132	0.1071	0.871364	0.773402	0.482052	0.369043	0.113009	0.851095	0.758829
Callicebus_personatus	Diurnal	0.35902	0.246061	0.112959	0.605082	0.675732	0.356799	0.241776	0.115023	0.598575	0.67025	0.490002	0.381232	0.10877	0.871234	0.770231	0.482985	0.368249	0.114736	0.851234	0.755099
Callicebus_coimbrai	Diurnal	0.35902	0.246061	0.112959	0.605082	0.675732	0.356799	0.241776	0.115023	0.598575	0.67025	0.490002	0.381232	0.10877	0.871234	0.770231	0.482985	0.368249	0.114736	0.851234	0.755099
Callicebus_nigrifrons	Diurnal	0.358442	0.245804	0.112638	0.604245	0.675634	0.356445	0.241705	0.11474	0.598151	0.670836	0.489499	0.381045	0.108454	0.870544	0.770182	0.482368	0.367996	0.114372	0.850363	0.755569
Callicebus_cupreus	Diurnal	0.359876	0.245178	0.114698	0.605054	0.671422	0.357745	0.240943	0.116802	0.598688	0.665805	0.490674	0.379993	0.110681	0.870666	0.765964	0.483639	0.366967	0.116673	0.850606	0.750673
Callicebus_brunneus	Diurnal	0.359944	0.245198	0.114747	0.605142	0.671385	0.357799	0.240948	0.116851	0.598747	0.665691	0.490735	0.380008	0.110727	0.870743	0.765934	0.483715	0.366989	0.116726	0.850705	0.750588
Callicebus_moloch	Diurnal	0.360283	0.245375	0.114908	0.605659	0.671436	0.358031	0.241035	0.116996	0.599067	0.665386	0.491059	0.380219	0.110841	0.871278	0.766084	0.484083	0.367219	0.116865	0.851302	0.750472
Callicebus_hoffmannsi	Diurnal	0.360283	0.245375	0.114908	0.605659	0.671436	0.358031	0.241035	0.116996	0.599067	0.665386	0.491059	0.380219	0.110841	0.871278	0.766084	0.484083	0.367219	0.116865	0.851302	0.750472
Callicebus_caligatus	Diurnal	0.360303	0.245694	0.114609	0.605997	0.672355	0.35801	0.241278	0.116732	0.599288	0.66627	0.491173	0.380773	0.110399	0.871946	0.767244	0.48422	0.367792	0.116428	0.852013	0.751636
Callicebus_donacophilus	Diurnal	0.360303	0.245694	0.114609	0.605997	0.672355	0.35801	0.241278	0.116732	0.599288	0.66627	0.491173	0.380773	0.110399	0.871946	0.767244	0.48422	0.367792	0.116428	0.852013	0.751636
Alouatta_pigra	Diurnal	0.362865	0.245457	0.117408	0.608322	0.665728	0.359264	0.240417	0.118847	0.599681	0.661115	0.493961	0.380578	0.113383	0.874539	0.761012	0.485152	0.366233	0.118919	0.851384	0.745961
Alouatta_palliata	Diurnal	0.363508	0.245868	0.11764	0.609376	0.666009	0.359737	0.240668	0.119068	0.600405	0.660716	0.494606	0.38112	0.113486	0.875726	0.76155	0.485908	0.366821	0.119087	0.852729	0.746007
Alouatta_coibensis	Diurnal	0.363508	0.245868	0.11764	0.609376	0.666009	0.359737	0.240668	0.119068	0.600405	0.660716	0.494606	0.38112	0.113486	0.875726	0.76155	0.485908	0.366821	0.119087	0.852729	0.746007
Alouatta_caraya	Diurnal	0.362499	0.245038	0.117462	0.607537	0.664981	0.359012	0.240093	0.118919	0.599105	0.660767	0.493543	0.379964	0.113579	0.873507	0.760025	0.484647	0.365561	0.119086	0.850208	0.745232
Alouatta_sara	Diurnal	0.362685	0.245127	0.117558	0.607812	0.664982	0.359168	0.240148	0.119021	0.599316	0.660573	0.493725	0.380081	0.113644	0.873805	0.760088	0.484884	0.36571	0.119174	0.850595	0.745166
Alouatta_nigerrima	Diurnal	0.36371	0.24578	0.11793	0.609491	0.665322	0.359973	0.240558	0.119415	0.600531	0.659975	0.494793	0.381041	0.113752	0.875835	0.760989	0.486129	0.366773	0.119356	0.852902	0.745447
Alouatta_seniculus	Diurnal	0.363823	0.245858	0.117965	0.609681	0.665366	0.360087	0.240674	0.119413	0.600761	0.659908	0.494911	0.381152	0.113759	0.876063	0.761099	0.486272	0.366898	0.119373	0.85317	0.745483
Alouatta_macconnelli	Diurnal	0.363823	0.245858	0.117965	0.609681	0.665366	0.360087	0.240674	0.119413	0.600761	0.659908	0.494911	0.381152	0.113759	0.876063	0.761099	0.486272	0.366898	0.119373	0.85317	0.745483
Alouatta_guariba	Diurnal	0.362669	0.245138	0.117531	0.607807	0.665162	0.359064	0.240103	0.118961	0.599167	0.660691	0.493668	0.379996	0.113673	0.873664	0.760103	0.484806	0.365612	0.119194	0.850418	0.745098
Alouatta_belzebul	Diurnal	0.362669	0.245138	0.117531	0.607807	0.665162	0.359064	0.240103	0.118961	0.599167	0.660691	0.493668	0.379996	0.113673	0.873664	0.760103	0.484806	0.365612	0.119194	0.850418	0.745098
Brachyteles_hypoxanthus	Diurnal	0.359906	0.25129	0.108615	0.611196	0.687962	0.356042	0.246158	0.109884	0.6022	0.684886	0.49272	0.39012	0.102601	0.88284	0.785691	0.483792	0.375806	0.107986	0.859598	0.772096
Brachyteles_arachnoides	Diurnal	0.359906	0.25129	0.108615	0.611196	0.687962	0.356042	0.246158	0.109884	0.6022	0.684886	0.49272	0.39012	0.102601	0.88284	0.785691	0.483792	0.375806	0.107986	0.859598	0.772096
Lagothrix_cana	Diurnal	0.363581	0.253615	0.109966	0.617196	0.687574	0.359971	0.248464	0.111507	0.608435	0.682706	0.497072	0.394273	0.102799	0.891345	0.788056	0.488677	0.38023	0.108447	0.868907	0.773576
Lagothrix_lagotricha	Diurnal	0.363615	0.253636	0.109979	0.617251	0.687583	0.360019	0.248536	0.111483	0.608555	0.682677	0.497106	0.394302	0.102805	0.891408	0.788082	0.488722	0.380266	0.108456	0.868987	0.773578
Lagothrix_poeppigii	Diurnal	0.363615	0.253636	0.109979	0.617251	0.687583	0.360019	0.248536	0.111483	0.608555	0.682677	0.497106	0.394302	0.102805	0.891408	0.788082	0.488722	0.380266	0.108456	0.868987	0.773578
Lagothrix_lugens	Diurnal	0.363464	0.253551	0.109912	0.617015	0.687582	0.359861	0.24846	0.111401	0.608321	0.68285	0.496951	0.394175	0.102776	0.891126	0.787988	0.488495	0.380087	0.108407	0.868582	0.773575
Ateles_fusciceps	Diurnal	0.362662	0.248269	0.114393	0.610931	0.673959	0.359232	0.243364	0.115868	0.602596	0.669591	0.49442	0.384542	0.109878	0.878961	0.769478	0.485858	0.370383	0.115475	0.856241	0.754743
Ateles_hybridus	Diurnal	0.362689	0.248273	0.114416	0.610962	0.673937	0.359252	0.243361	0.11589	0.602613	0.669535	0.494441	0.384537	0.109904	0.878978	0.769449	0.485885	0.370381	0.115504	0.856267	0.754688
Ateles_belzebuth	Diurnal	0.362893	0.24836	0.114533	0.611254	0.673942	0.359381	0.243386	0.115995	0.602767	0.669303	0.49462	0.384607	0.110014	0.879227	0.769456	0.4861	0.370469	0.115632	0.856569	0.754516
Ateles_geoffroyi	Diurnal	0.362893	0.24836	0.114533	0.611254	0.673942	0.359381	0.243386	0.115995	0.602767	0.669303	0.49462	0.384607	0.110014	0.879227	0.769456	0.4861	0.370469	0.115632	0.856569	0.754516
Ateles_paniscus	Diurnal	0.363129	0.248747	0.114382	0.611876	0.674629	0.359602	0.243765	0.115837	0.603366	0.669888	0.494992	0.385391	0.109601	0.880382	0.77071	0.486514	0.371313	0.115201	0.857826	0.755802
Ateles_marginatus	Diurnal	0.363336	0.248869	0.114467	0.612205	0.67468	0.359783	0.243856	0.115927	0.603639	0.669704	0.495197	0.38555	0.109647	0.880747	0.770846	0.486795	0.371525	0.11527	0.85832	0.755795
Ateles_chamek	Diurnal	0.363336	0.248869	0.114467	0.612205	0.67468	0.359783	0.243856	0.115927	0.603639	0.669704	0.495197	0.38555	0.109647	0.880747	0.770846	0.486795	0.371525	0.11527	0.85832	0.755795
Saimiri_ustus	Diurnal	0.362082	0.251344	0.110738	0.613426	0.684106	0.358471	0.246286	0.112185	0.604757	0.679471	0.494928	0.390467	0.104461	0.885395	0.782911	0.486417	0.376349	0.110068	0.862767	0.768364
Saimiri_sciureus	Diurnal	0.362205	0.251411	0.110795	0.613616	0.684123	0.358563	0.246323	0.112239	0.604886	0.679354	0.495047	0.39055	0.104498	0.885597	0.782972	0.486559	0.376444	0.110115	0.863003	0.768331
Saimiri_oerstedii	Diurnal	0.362205	0.251411	0.110795	0.613616	0.684123	0.358563	0.246323	0.112239	0.604886	0.679354	0.495047	0.39055	0.104498	0.885597	0.782972	0.486559	0.376444	0.110115	0.863003	0.768331
Saimiri_boliviensis	Diurnal	0.361841	0.251253	0.110589	0.613094	0.6842	0.358273	0.246241	0.112032	0.604514	0.679821	0.494699	0.390355	0.104344	0.885054	0.782921	0.486137	0.376211	0.109926	0.862349	0.768549
Cebus_libidinosus	Diurnal	0.363074	0.251987	0.111087	0.615061	0.684001	0.3594	0.246864	0.112536	0.606264	0.679186	0.496107	0.391642	0.104465	0.887749	0.783625	0.487631	0.377546	0.110085	0.865177	0.768995
Cebus_apella	Diurnal	0.363074	0.251987	0.111087	0.615061	0.684001	0.3594	0.246864	0.112536	0.606264	0.679186	0.496107	0.391642	0.104465	0.887749	0.783625	0.487631	0.377546	0.110085	0.865177	0.768995
Cebus_xanthosternos	Diurnal	0.362615	0.251688	0.110927	0.614303	0.683802	0.35899	0.24663	0.112361	0.60562	0.679494	0.495641	0.391242	0.104399	0.886884	0.783232	0.48698	0.377013	0.109967	0.863993	0.7689
Cebus_capucinus	Diurnal	0.362857	0.25129	0.111567	0.614147	0.682222	0.35932	0.246219	0.113101	0.60554	0.677555	0.495749	0.390586	0.105163	0.886335	0.781514	0.487207	0.376358	0.110849	0.863566	0.766857
Cebus_kaapori	Diurnal	0.363214	0.251494	0.11172	0.614709	0.682297	0.359576	0.246328	0.113248	0.605904	0.677248	0.496103	0.39085	0.105253	0.886953	0.781728	0.487602	0.376628	0.110974	0.86423	0.766783
Cebus_olivaceus	Diurnal	0.363214	0.251494	0.11172	0.614709	0.682297	0.359576	0.246328	0.113248	0.605904	0.677248	0.496103	0.39085	0.105253	0.886953	0.781728	0.487602	0.376628	0.110974	0.86423	0.766783
Cebus_albifrons	Diurnal	0.362913	0.251312	0.111601	0.614225	0.682205	0.359368	0.24623	0.113138	0.605598	0.67747	0.495802	0.390613	0.10519	0.886415	0.781515	0.487276	0.376391	0.110884	0.863667	0.76681
Saguinus_fuscicollis	Diurnal	0.362681	0.243733	0.118948	0.606415	0.660954	0.359095	0.239049	0.120046	0.598144	0.657442	0.493294	0.37744	0.115854	0.870734	0.754626	0.484523	0.363864	0.12066	0.848387	0.74129
Saguinus_melanoleucus	Diurnal	0.363076	0.243838	0.119238	0.606913	0.660701	0.359394	0.239073	0.12032	0.598467	0.656812	0.49365	0.377533	0.116117	0.871182	0.754444	0.484938	0.363997	0.120941	0.848936	0.740852
Saguinus_graellsi	Diurnal	0.363571	0.244163	0.119408	0.607734	0.660918	0.359759	0.239284	0.120475	0.599042	0.656534	0.494153	0.377974	0.116179	0.872127	0.754887	0.485511	0.36447	0.121041	0.849981	0.740942
Saguinus_nigricollis	Diurnal	0.363571	0.244163	0.119408	0.607734	0.660918	0.359759	0.239284	0.120475	0.599042	0.656534	0.494153	0.377974	0.116179	0.872127	0.754887	0.485511	0.36447	0.121041	0.849981	0.740942
Saguinus_tripartitus	Diurnal	0.363007	0.243807	0.1192	0.606814	0.66071	0.359339	0.239056	0.120283	0.598396	0.656893	0.493584	0.377495	0.116089	0.871078	0.754431	0.484859	0.363951	0.120907	0.84881	0.740887
Saguinus_oedipus	Diurnal	0.363166	0.244143	0.119023	0.607309	0.66166	0.359248	0.239229	0.120018	0.598477	0.657634	0.493755	0.377867	0.115888	0.871622	0.755317	0.484962	0.364227	0.120735	0.849189	0.741433
Saguinus_geoffroyi	Diurnal	0.363166	0.244143	0.119023	0.607309	0.66166	0.359248	0.239229	0.120018	0.598477	0.657634	0.493755	0.377867	0.115888	0.871622	0.755317	0.484962	0.364227	0.120735	0.849189	0.741433
Saguinus_bicolor	Diurnal	0.363475	0.243962	0.119513	0.607437	0.660515	0.359566	0.238963	0.120603	0.598529	0.656194	0.494005	0.377601	0.116404	0.871606	0.754236	0.485211	0.363869	0.121342	0.849081	0.740046
Saguinus_martinsi	Diurnal	0.363475	0.243962	0.119513	0.607437	0.660515	0.359566	0.238963	0.120603	0.598529	0.656194	0.494005	0.377601	0.116404	0.871606	0.754236	0.485211	0.363869	0.121342	0.849081	0.740046
Saguinus_niger	Diurnal	0.36337	0.243863	0.119507	0.607232	0.660403	0.359458	0.238906	0.120552	0.598364	0.656173	0.493882	0.377443	0.11644	0.871325	0.754034	0.485012	0.363636	0.121376	0.848648	0.73985
Saguinus_midas	Diurnal	0.36337	0.243863	0.119507	0.607232	0.660403	0.359458	0.238906	0.120552	0.598364	0.656173	0.493882	0.377443	0.11644	0.871325	0.754034	0.485012	0.363636	0.121376	0.848648	0.73985
Saguinus_imperator	Diurnal	0.36211	0.243031	0.119079	0.605141	0.659971	0.358458	0.238369	0.120089	0.596827	0.656839	0.492443	0.375865	0.116578	0.868307	0.752317	0.483479	0.362151	0.121327	0.84563	0.739043
Saguinus_labiatus	Diurnal	0.362617	0.243254	0.119362	0.605871	0.660031	0.358778	0.238433	0.120345	0.59721	0.656298	0.492885	0.376038	0.116847	0.868922	0.752364	0.484027	0.362378	0.121649	0.846405	0.738624
Saguinus_mystax	Diurnal	0.362617	0.243254	0.119362	0.605871	0.660031	0.358778	0.238433	0.120345	0.59721	0.656298	0.492885	0.376038	0.116847	0.868922	0.752364	0.484027	0.362378	0.121649	0.846405	0.738624
Saguinus_leucopus	Diurnal	0.361621	0.242898	0.118723	0.604519	0.66014	0.358118	0.238383	0.119734	0.596501	0.657637	0.492051	0.375886	0.116166	0.867937	0.752657	0.482944	0.362113	0.120831	0.845058	0.739891
Leontopithecus_rosalia	Diurnal	0.363296	0.253583	0.109713	0.616878	0.68805	0.359534	0.248591	0.110943	0.608125	0.683891	0.496795	0.394315	0.102481	0.89111	0.788705	0.488329	0.380481	0.107848	0.86881	0.774874
Leontopithecus_chrysopygus	Diurnal	0.363296	0.253583	0.109713	0.616878	0.68805	0.359534	0.248591	0.110943	0.608125	0.683891	0.496795	0.394315	0.102481	0.89111	0.788705	0.488329	0.380481	0.107848	0.86881	0.774874
Leontopithecus_chrysomelas	Diurnal	0.363194	0.253514	0.109681	0.616708	0.68801	0.359429	0.24848	0.110948	0.607909	0.683952	0.496691	0.394218	0.102473	0.890909	0.78861	0.488198	0.380366	0.107833	0.868564	0.774842
Callimico_goeldii	Diurnal	0.351572	0.24522	0.106353	0.596792	0.676845	0.352402	0.243851	0.108551	0.596253	0.683644	0.485101	0.384413	0.100688	0.869514	0.776316	0.474649	0.369285	0.105364	0.843934	0.771147
Callithrix_saterei	Diurnal	0.359332	0.2469	0.112432	0.606232	0.673678	0.357024	0.242804	0.11422	0.599828	0.672616	0.491746	0.384659	0.107087	0.876405	0.771774	0.482582	0.370144	0.112438	0.852726	0.759907
Callithrix_aurita	Diurnal	0.36338	0.245464	0.117916	0.608845	0.664688	0.359638	0.240605	0.119032	0.600243	0.660857	0.494595	0.381079	0.113516	0.875673	0.761069	0.485794	0.367392	0.118402	0.853185	0.747603
Callithrix_geoffroyi	Diurnal	0.363864	0.245596	0.118268	0.60946	0.66434	0.360045	0.240656	0.119389	0.600702	0.660036	0.495052	0.381268	0.113784	0.876319	0.760948	0.486352	0.367642	0.11871	0.853995	0.747172
Callithrix_kuhlii	Diurnal	0.363928	0.245621	0.118307	0.609549	0.664314	0.3601	0.240671	0.119428	0.600771	0.659945	0.495113	0.381303	0.11381	0.876416	0.760954	0.486428	0.367686	0.118742	0.854115	0.747135
Callithrix_jacchus	Diurnal	0.363983	0.245651	0.118333	0.609634	0.664318	0.360145	0.24069	0.119454	0.600835	0.659888	0.495167	0.38134	0.113827	0.876508	0.760981	0.486497	0.367733	0.118764	0.85423	0.74712
Callithrix_penicillata	Diurnal	0.363983	0.245651	0.118333	0.609634	0.664318	0.360145	0.24069	0.119454	0.600835	0.659888	0.495167	0.38134	0.113827	0.876508	0.760981	0.486497	0.367733	0.118764	0.85423	0.74712
Callithrix_argentata	Diurnal	0.363361	0.245341	0.11802	0.608701	0.664403	0.359639	0.240495	0.119144	0.600133	0.66051	0.494488	0.380677	0.11381	0.875165	0.760347	0.485744	0.367048	0.118696	0.852791	0.746853
Callithrix_emiliae	Diurnal	0.363736	0.245503	0.118233	0.609239	0.66432	0.359951	0.240595	0.119356	0.600545	0.660047	0.494851	0.380892	0.113959	0.875743	0.760415	0.486195	0.367323	0.118873	0.853518	0.746681
Callithrix_mauesi	Diurnal	0.36389	0.245592	0.118298	0.609482	0.664349	0.360066	0.240649	0.119416	0.600715	0.65992	0.495003	0.381007	0.113996	0.87601	0.76051	0.486372	0.367453	0.118919	0.853825	0.746668
Callithrix_humeralifera	Diurnal	0.36389	0.245592	0.118298	0.609482	0.664349	0.360066	0.240649	0.119416	0.600715	0.65992	0.495003	0.381007	0.113996	0.87601	0.76051	0.486372	0.367453	0.118919	0.853825	0.746668
Callithrix_humilis	Diurnal	0.363035	0.245336	0.117699	0.608371	0.665017	0.359252	0.240464	0.118788	0.599715	0.661328	0.494156	0.380599	0.113557	0.874755	0.760731	0.485317	0.366893	0.118424	0.85221	0.747299
Callithrix_pygmaea	Diurnal	0.363035	0.245336	0.117699	0.608371	0.665017	0.359252	0.240464	0.118788	0.599715	0.661328	0.494156	0.380599	0.113557	0.874755	0.760731	0.485317	0.366893	0.118424	0.85221	0.747299
Aotus_vociferans	Nocturnal	0.361681	0.24481	0.116871	0.606492	0.665905	0.358375	0.240116	0.118259	0.598491	0.662022	0.492273	0.378052	0.114221	0.870326	0.757804	0.483664	0.363955	0.119709	0.847619	0.743095
Aotus_lemurinus	Nocturnal	0.362126	0.244963	0.117162	0.607089	0.665827	0.358667	0.240137	0.11853	0.598804	0.66141	0.492645	0.378117	0.114528	0.870762	0.757659	0.484136	0.364073	0.120062	0.848209	0.742542
Aotus_griseimembra	Nocturnal	0.362126	0.244963	0.117162	0.607089	0.665827	0.358667	0.240137	0.11853	0.598804	0.66141	0.492645	0.378117	0.114528	0.870762	0.757659	0.484136	0.364073	0.120062	0.848209	0.742542
Aotus_trivirgatus	Cathemeral	0.361818	0.244834	0.116984	0.606653	0.66581	0.358467	0.240103	0.118364	0.598569	0.66177	0.49238	0.378025	0.114355	0.870405	0.757657	0.483797	0.363943	0.119853	0.84774	0.742828
Aotus_nancymaae	Nocturnal	0.361538	0.244863	0.116675	0.606402	0.666216	0.358276	0.240207	0.118069	0.598484	0.662516	0.492201	0.378268	0.113933	0.870469	0.758321	0.483556	0.364152	0.119404	0.847708	0.743767
Aotus_nigriceps	Nocturnal	0.362523	0.245347	0.117177	0.60787	0.666228	0.359056	0.240493	0.118564	0.599549	0.661528	0.49316	0.378883	0.114277	0.872043	0.758659	0.48473	0.364894	0.119836	0.849624	0.743424
Aotus_infulatus	Cathemeral	0.362745	0.245481	0.117264	0.608226	0.666288	0.359228	0.240581	0.118647	0.599809	0.66136	0.493381	0.379063	0.114319	0.872444	0.758819	0.484994	0.365097	0.119897	0.850091	0.743427
Aotus_azarae	Cathemeral	0.362745	0.245481	0.117264	0.608226	0.666288	0.359228	0.240581	0.118647	0.599809	0.66136	0.493381	0.379063	0.114319	0.872444	0.758819	0.484994	0.365097	0.119897	0.850091	0.743427
Pongo_abelii	Diurnal	0.254572	0.186682	0.0678902	0.441255	0.738794	0.263361	0.186436	0.0769248	0.449797	0.711541	0.350906	0.281927	0.0689783	0.632833	0.804001	0.354652	0.276872	0.0777796	0.631524	0.780799
Pongo_pygmaeus	Diurnal	0.254572	0.186682	0.0678902	0.441255	0.738794	0.263361	0.186436	0.0769248	0.449797	0.711541	0.350906	0.281927	0.0689783	0.632833	0.804001	0.354652	0.276872	0.0777796	0.631524	0.780799
Pan_troglodytes	Diurnal	0.253836	0.186419	0.0674168	0.440256	0.739332	0.262746	0.186177	0.0765687	0.448924	0.711499	0.350009	0.281459	0.0685501	0.631468	0.804489	0.353872	0.276452	0.07742	0.630324	0.781154
Pan_paniscus	Diurnal	0.253836	0.186419	0.0674168	0.440256	0.739332	0.262746	0.186177	0.0765687	0.448924	0.711499	0.350009	0.281459	0.0685501	0.631468	0.804489	0.353872	0.276452	0.07742	0.630324	0.781154
Homo_sapiens	Diurnal	0.251631	0.185448	0.0661824	0.437079	0.73859	0.261408	0.185881	0.0755271	0.447289	0.713246	0.347941	0.28062	0.0673212	0.628561	0.803858	0.351514	0.275439	0.0760752	0.626953	0.782699
Gorilla_beringei	Diurnal	0.253894	0.186414	0.06748	0.440308	0.739205	0.262834	0.1862	0.0766346	0.449034	0.711469	0.350079	0.28145	0.0686283	0.631529	0.804324	0.353974	0.276477	0.077497	0.630451	0.781037
Gorilla_gorilla	Diurnal	0.253894	0.186414	0.06748	0.440308	0.739205	0.262834	0.1862	0.0766346	0.449034	0.711469	0.350079	0.28145	0.0686283	0.631529	0.804324	0.353974	0.276477	0.077497	0.630451	0.781037
Hoolock_hoolock	Diurnal	0.280114	0.174892	0.105222	0.455006	0.6478	0.296659	0.176488	0.120171	0.473148	0.613047	0.379001	0.268167	0.110834	0.647167	0.714235	0.388941	0.260906	0.128035	0.649847	0.674501
Symphalangus_syndactylus	Diurnal	0.287768	0.170646	0.117122	0.458415	0.620597	0.305195	0.172305	0.132891	0.4775	0.583406	0.387831	0.261216	0.126614	0.649047	0.681626	0.399522	0.253602	0.14592	0.653125	0.63626
Hylobates_pileatus	Diurnal	0.29226	0.168331	0.123929	0.460591	0.605781	0.309129	0.17008	0.139048	0.479209	0.568732	0.392513	0.256824	0.135689	0.649337	0.663362	0.404271	0.249478	0.154793	0.653749	0.617146
Hylobates_klossii	Diurnal	0.293854	0.16764	0.126214	0.461494	0.600892	0.310578	0.169394	0.141184	0.479971	0.563621	0.394109	0.255643	0.138466	0.649752	0.657927	0.405946	0.248357	0.157588	0.654303	0.611209
Hylobates_moloch	Diurnal	0.293854	0.16764	0.126214	0.461494	0.600892	0.310578	0.169394	0.141184	0.479971	0.563621	0.394109	0.255643	0.138466	0.649752	0.657927	0.405946	0.248357	0.157588	0.654303	0.611209
Hylobates_agilis	Diurnal	0.2942	0.167683	0.126517	0.461883	0.600461	0.310891	0.16942	0.141471	0.48031	0.562969	0.394439	0.255717	0.138723	0.650156	0.657661	0.406336	0.248471	0.157865	0.654807	0.610754
Hylobates_albibarbis	Diurnal	0.2942	0.167683	0.126517	0.461883	0.600461	0.310891	0.16942	0.141471	0.48031	0.562969	0.394439	0.255717	0.138723	0.650156	0.657661	0.406336	0.248471	0.157865	0.654807	0.610754
Hylobates_muelleri	Diurnal	0.293862	0.167617	0.126246	0.461479	0.600765	0.310597	0.169386	0.141211	0.479982	0.563556	0.394124	0.255627	0.138497	0.649752	0.657818	0.405947	0.24834	0.157607	0.654288	0.611156
Hylobates_lar	Diurnal	0.293432	0.167732	0.125699	0.461164	0.601856	0.31021	0.169508	0.140702	0.479718	0.564766	0.39371	0.255813	0.137897	0.649523	0.658904	0.405505	0.248502	0.157002	0.654007	0.612394
Nomascus_leucogenys	Diurnal	0.292804	0.170788	0.122016	0.463592	0.612366	0.309823	0.172363	0.13746	0.482185	0.573655	0.392761	0.262077	0.130684	0.654837	0.676222	0.404961	0.254834	0.150126	0.659795	0.629128
Nomascus_siki	Diurnal	0.292804	0.170788	0.122016	0.463592	0.612366	0.309823	0.172363	0.13746	0.482185	0.573655	0.392761	0.262077	0.130684	0.654837	0.676222	0.404961	0.254834	0.150126	0.659795	0.629128
Nomascus_gabriellae	Diurnal	0.29262	0.17074	0.12188	0.46336	0.61253	0.309655	0.172322	0.137333	0.481978	0.573933	0.392578	0.26199	0.130589	0.654568	0.676265	0.404752	0.25473	0.150022	0.659481	0.629269
Nomascus_concolor	Diurnal	0.292395	0.170723	0.121673	0.463118	0.612885	0.309454	0.172305	0.13715	0.481759	0.57434	0.392355	0.261931	0.130424	0.654285	0.676475	0.404522	0.254659	0.149863	0.65918	0.629534
Nomascus_hainanus	Diurnal	0.291096	0.170798	0.120299	0.461894	0.615483	0.308284	0.172353	0.135931	0.480637	0.577042	0.391065	0.261851	0.129215	0.652916	0.678382	0.403216	0.254499	0.148717	0.657715	0.631627
Macaca_sylvanus	Diurnal	0.356075	0.014848	0.341227	0.370924	0.0399449	0.346506	0.00886256	0.337643	0.355368	0.0257162	0.423828	0.0364279	0.3874	0.460255	0.0804757	0.408556	0.021527	0.387029	0.430083	0.0489143
Macaca_nemestrina	Diurnal	0.357164	0.0142089	0.342956	0.371373	0.0364804	0.347405	0.00811678	0.339288	0.355522	0.0215478	0.424461	0.0357517	0.388709	0.460213	0.0782651	0.409417	0.0208622	0.388554	0.430279	0.0456923
Macaca_silenus	Diurnal	0.357164	0.0142089	0.342956	0.371373	0.0364804	0.347405	0.00811678	0.339288	0.355522	0.0215478	0.424461	0.0357517	0.388709	0.460213	0.0782651	0.409417	0.0208622	0.388554	0.430279	0.0456923
Macaca_pagensis	Diurnal	0.357284	0.0141529	0.343131	0.371437	0.0361361	0.347508	0.00805	0.339458	0.355558	0.0211074	0.424537	0.0356965	0.388841	0.460234	0.0780555	0.409519	0.0208054	0.388714	0.430324	0.045357
Macaca_siberu	Diurnal	0.357429	0.0141026	0.343326	0.371532	0.0357806	0.347622	0.00798867	0.339633	0.355611	0.0206503	0.424635	0.0356522	0.388982	0.460287	0.0778616	0.409647	0.0207581	0.388889	0.430405	0.0449982
Macaca_leonina	Diurnal	0.357429	0.0141026	0.343326	0.371532	0.0357806	0.347622	0.00798867	0.339633	0.355611	0.0206503	0.424635	0.0356522	0.388982	0.460287	0.0778616	0.409647	0.0207581	0.388889	0.430405	0.0449982
Macaca_hecki	Diurnal	0.357254	0.0141351	0.343119	0.371389	0.0361251	0.347489	0.00803013	0.339459	0.355519	0.0211013	0.424511	0.035669	0.388842	0.46018	0.0780137	0.409489	0.0207805	0.388708	0.43027	0.0453535
Macaca_nigrescens	Diurnal	0.357281	0.0141213	0.34316	0.371402	0.0360437	0.347512	0.00801407	0.339498	0.355526	0.020999	0.424528	0.0356542	0.388874	0.460183	0.0779615	0.409512	0.020766	0.388746	0.430278	0.0452737
Macaca_tonkeana	Diurnal	0.357348	0.0140961	0.343252	0.371444	0.0358759	0.347567	0.00798206	0.339585	0.355549	0.0207727	0.424572	0.0356286	0.388943	0.4602	0.0778632	0.409574	0.0207386	0.388835	0.430312	0.0450898
Macaca_nigra	Diurnal	0.357348	0.0140961	0.343252	0.371444	0.0358759	0.347567	0.00798206	0.339585	0.355549	0.0207727	0.424572	0.0356286	0.388943	0.4602	0.0778632	0.409574	0.0207386	0.388835	0.430312	0.0450898
Macaca_maura	Diurnal	0.357286	0.0141276	0.343159	0.371414	0.0360611	0.347511	0.00802067	0.339491	0.355532	0.0210196	0.424533	0.0356615	0.388871	0.460194	0.0779811	0.409518	0.0207728	0.388745	0.43029	0.0452814
Macaca_ochreata	Diurnal	0.357286	0.0141276	0.343159	0.371414	0.0360611	0.347511	0.00802067	0.339491	0.355532	0.0210196	0.424533	0.0356615	0.388871	0.460194	0.0779811	0.409518	0.0207728	0.388745	0.43029	0.0452814
Macaca_arctoides	Diurnal	0.356873	0.0143858	0.342487	0.371259	0.0374366	0.34716	0.00832002	0.33884	0.35548	0.022703	0.424288	0.0359391	0.388349	0.460227	0.078885	0.409186	0.021044	0.388142	0.43023	0.0465738
Macaca_thibetana	Diurnal	0.357489	0.0141565	0.343332	0.371645	0.0358564	0.347678	0.00804006	0.339638	0.355718	0.0206529	0.424694	0.0357487	0.388946	0.460443	0.0780331	0.409734	0.020843	0.388891	0.430577	0.0450411
Macaca_assamensis	Diurnal	0.357489	0.0141565	0.343332	0.371645	0.0358564	0.347678	0.00804006	0.339638	0.355718	0.0206529	0.424694	0.0357487	0.388946	0.460443	0.0780331	0.409734	0.020843	0.388891	0.430577	0.0450411
Macaca_sinica	Diurnal	0.357204	0.0142364	0.342967	0.37144	0.0365044	0.347439	0.008144	0.339295	0.355583	0.0215382	0.424496	0.0357937	0.388702	0.46029	0.0783304	0.409464	0.0208984	0.388566	0.430363	0.0456898
Macaca_radiata	Diurnal	0.357065	0.0142938	0.342771	0.371358	0.0368807	0.347319	0.00821416	0.339105	0.355533	0.0220275	0.424407	0.0358463	0.38856	0.460253	0.0785456	0.409342	0.0209535	0.388388	0.430295	0.0460576
Macaca_cyclopis	Diurnal	0.357183	0.0142361	0.342947	0.371419	0.0365435	0.347427	0.00813663	0.339291	0.355564	0.0215384	0.424479	0.0357765	0.388703	0.460256	0.078319	0.409456	0.0208774	0.388579	0.430333	0.0456532
Macaca_mulatta	Diurnal	0.357215	0.0142239	0.342991	0.371439	0.0364632	0.347452	0.00812197	0.33933	0.355574	0.0214369	0.4245	0.0357634	0.388736	0.460263	0.078271	0.409484	0.0208643	0.388619	0.430348	0.0455691
Macaca_fuscata	Diurnal	0.357215	0.0142239	0.342991	0.371439	0.0364632	0.347452	0.00812197	0.33933	0.355574	0.0214369	0.4245	0.0357634	0.388736	0.460263	0.078271	0.409484	0.0208643	0.388619	0.430348	0.0455691
Macaca_fascicularis	Diurnal	0.356938	0.0143531	0.342585	0.371291	0.037246	0.347217	0.00827975	0.338937	0.355496	0.0224546	0.424328	0.0359023	0.388425	0.46023	0.0787617	0.409242	0.0210064	0.388236	0.430249	0.046375
Theropithecus_gelada	Diurnal	0.356388	0.0148852	0.341502	0.371273	0.0395809	0.3468	0.00888145	0.337918	0.355681	0.0251287	0.424068	0.0365418	0.387526	0.46061	0.0804725	0.408897	0.0216203	0.387277	0.430518	0.0485171
Papio_papio	Diurnal	0.357415	0.0143719	0.343044	0.371787	0.0365241	0.347652	0.00829753	0.339354	0.355949	0.0214805	0.424711	0.0360599	0.388651	0.460771	0.0786491	0.409727	0.0211511	0.388576	0.430878	0.0458055
Papio_hamadryas	Diurnal	0.357437	0.0143599	0.343077	0.371797	0.0364554	0.34767	0.00828435	0.339386	0.355954	0.0213974	0.424725	0.0360486	0.388676	0.460773	0.078606	0.409745	0.0211401	0.388605	0.430886	0.0457437
Papio_cynocephalus	Diurnal	0.357538	0.0143229	0.343215	0.371861	0.0361975	0.347755	0.00823896	0.339516	0.355994	0.0210552	0.424795	0.0360194	0.388775	0.460814	0.0784667	0.409839	0.0211083	0.38873	0.430947	0.0454866
Papio_ursinus	Diurnal	0.357538	0.0143229	0.343215	0.371861	0.0361975	0.347755	0.00823896	0.339516	0.355994	0.0210552	0.424795	0.0360194	0.388775	0.460814	0.0784667	0.409839	0.0211083	0.38873	0.430947	0.0454866
Papio_anubis	Diurnal	0.357462	0.0143483	0.343114	0.37181	0.0363827	0.347693	0.00827003	0.339423	0.355963	0.0212992	0.424742	0.0360384	0.388703	0.46078	0.0785629	0.409769	0.0211291	0.38864	0.430898	0.0456711
Lophocebus_albigena	Diurnal	0.357445	0.0145807	0.342864	0.372026	0.0371678	0.347648	0.00851738	0.33913	0.356165	0.0221049	0.424769	0.0363609	0.388408	0.46113	0.0793773	0.409827	0.0214446	0.388382	0.431271	0.046353
Lophocebus_aterrimus	Diurnal	0.357445	0.0145807	0.342864	0.372026	0.0371678	0.347648	0.00851738	0.33913	0.356165	0.0221049	0.424769	0.0363609	0.388408	0.46113	0.0793773	0.409827	0.0214446	0.388382	0.431271	0.046353
Mandrillus_leucophaeus	Diurnal	0.357087	0.0148321	0.342255	0.371919	0.0385192	0.347277	0.00878428	0.338493	0.356061	0.0237454	0.424537	0.0365449	0.387992	0.461082	0.0801428	0.409509	0.0215937	0.387916	0.431103	0.0473311
Mandrillus_sphinx	Diurnal	0.357087	0.0148321	0.342255	0.371919	0.0385192	0.347277	0.00878428	0.338493	0.356061	0.0237454	0.424537	0.0365449	0.387992	0.461082	0.0801428	0.409509	0.0215937	0.387916	0.431103	0.0473311
Cercocebus_chrysogaster	Diurnal	0.35753	0.0146614	0.342869	0.372192	0.0371928	0.347751	0.00859162	0.33916	0.356343	0.0220504	0.424887	0.036584	0.388303	0.46147	0.0796754	0.409932	0.0216063	0.388326	0.431539	0.0465293
Cercocebus_galeritus	Diurnal	0.357565	0.0146528	0.342913	0.372218	0.0371146	0.347781	0.00858065	0.3392	0.356361	0.0219442	0.424914	0.0365845	0.388329	0.461499	0.079647	0.409967	0.0216046	0.388362	0.431572	0.0464585
Cercocebus_agilis	Diurnal	0.357565	0.0146528	0.342913	0.372218	0.0371146	0.347781	0.00858065	0.3392	0.356361	0.0219442	0.424914	0.0365845	0.388329	0.461499	0.079647	0.409967	0.0216046	0.388362	0.431572	0.0464585
Cercocebus_atys	Diurnal	0.357226	0.0147236	0.342502	0.371949	0.0379335	0.34745	0.00866749	0.338783	0.356118	0.0230043	0.424629	0.0364612	0.388168	0.46109	0.0797817	0.409643	0.0215207	0.388122	0.431164	0.0468898
Cercocebus_torquatus	Diurnal	0.357226	0.0147236	0.342502	0.371949	0.0379335	0.34745	0.00866749	0.338783	0.356118	0.0230043	0.424629	0.0364612	0.388168	0.46109	0.0797817	0.409643	0.0215207	0.388122	0.431164	0.0468898
Cercopithecus_campbelli	Diurnal	0.355902	0.0150849	0.340817	0.370987	0.0408685	0.346357	0.00916026	0.337197	0.355517	0.0268705	0.423761	0.03668	0.387081	0.460441	0.081117	0.408448	0.021807	0.386641	0.430255	0.0497834
Chlorocebus_cynosuros	Diurnal	0.357084	0.0145305	0.342554	0.371615	0.037516	0.347353	0.00849551	0.338857	0.355848	0.0227217	0.424481	0.0361195	0.388361	0.4606	0.0790889	0.409441	0.0212383	0.388203	0.43068	0.0465547
Chlorocebus_sabaeus	Diurnal	0.357118	0.0145129	0.342605	0.371631	0.0374133	0.347385	0.00847309	0.338912	0.355858	0.022581	0.424502	0.0361017	0.3884	0.460603	0.0790245	0.409472	0.0212189	0.388253	0.430691	0.0464482
Chlorocebus_pygerythrus	Diurnal	0.357334	0.0144147	0.342919	0.371749	0.0367963	0.347578	0.00835309	0.339225	0.355931	0.0217641	0.424643	0.0360103	0.388633	0.460654	0.0786579	0.409668	0.0211227	0.388545	0.430791	0.0458363
Chlorocebus_aethiops	Diurnal	0.357386	0.0143962	0.34299	0.371782	0.036667	0.34762	0.00833059	0.339289	0.35595	0.0215955	0.424679	0.0359942	0.388685	0.460673	0.0785864	0.409715	0.0211056	0.388609	0.43082	0.0457053
Chlorocebus_tantalus	Diurnal	0.357386	0.0143962	0.34299	0.371782	0.036667	0.34762	0.00833059	0.339289	0.35595	0.0215955	0.424679	0.0359942	0.388685	0.460673	0.0785864	0.409715	0.0211056	0.388609	0.43082	0.0457053
Cercopithecus_solatus	Diurnal	0.356347	0.014977	0.34137	0.371324	0.0399794	0.346718	0.00899012	0.337728	0.355708	0.0255715	0.42404	0.0365592	0.387481	0.460599	0.0806431	0.408884	0.021657	0.387227	0.430541	0.0486275
Cercopithecus_preussi	Diurnal	0.356986	0.0147884	0.342197	0.371774	0.0385543	0.347199	0.00875535	0.338443	0.355954	0.0237784	0.424447	0.0363844	0.388062	0.460831	0.0798996	0.409431	0.0214777	0.387953	0.430909	0.0471748
Cercopithecus_lhoesti	Diurnal	0.356986	0.0147884	0.342197	0.371774	0.0385543	0.347199	0.00875535	0.338443	0.355954	0.0237784	0.424447	0.0363844	0.388062	0.460831	0.0798996	0.409431	0.0214777	0.387953	0.430909	0.0471748
Erythrocebus_patas	Diurnal	0.355645	0.0152067	0.340439	0.370852	0.0415979	0.346181	0.00928053	0.3369	0.355461	0.027587	0.423606	0.0367999	0.386806	0.460406	0.0815541	0.408277	0.0219081	0.386369	0.430185	0.0503386
Cercopithecus_hamlyni	Diurnal	0.354886	0.0154853	0.339401	0.370372	0.043427	0.345661	0.00958768	0.336073	0.355248	0.0295545	0.423133	0.0371012	0.386032	0.460235	0.0826425	0.407687	0.0221877	0.385499	0.429874	0.052068
Cercopithecus_neglectus	Diurnal	0.355346	0.0153059	0.34004	0.370652	0.0422919	0.345998	0.00937447	0.336623	0.355372	0.0282449	0.423418	0.0369077	0.38651	0.460326	0.0819622	0.408068	0.0219949	0.386073	0.430063	0.0509238
Cercopithecus_mona	Diurnal	0.356782	0.0147932	0.341989	0.371575	0.0388222	0.347094	0.00875826	0.338336	0.355852	0.0240365	0.424306	0.0363702	0.387936	0.460676	0.0799579	0.409269	0.021466	0.387803	0.430735	0.0474412
Cercopithecus_pogonias	Diurnal	0.356954	0.0147321	0.342222	0.371686	0.0384053	0.347247	0.00867316	0.338574	0.355921	0.0234232	0.424416	0.0363064	0.388109	0.460722	0.079717	0.409441	0.0213948	0.388046	0.430836	0.0469431
Cercopithecus_wolfi	Diurnal	0.356954	0.0147321	0.342222	0.371686	0.0384053	0.347247	0.00867316	0.338574	0.355921	0.0234232	0.424416	0.0363064	0.388109	0.460722	0.079717	0.409441	0.0213948	0.388046	0.430836	0.0469431
Cercopithecus_diana	Diurnal	0.355532	0.0152081	0.340324	0.370741	0.0417412	0.346132	0.00926915	0.336863	0.355401	0.0276636	0.423529	0.0368061	0.386723	0.460335	0.0816183	0.4082	0.0219013	0.386299	0.430101	0.0504597
Cercopithecus_nictitans	Diurnal	0.356777	0.0146761	0.342101	0.371453	0.0384275	0.347102	0.00864562	0.338456	0.355747	0.0237381	0.424284	0.0362614	0.388023	0.460546	0.0796546	0.409206	0.0213661	0.38784	0.430572	0.0473161
Cercopithecus_albogularis	Diurnal	0.35728	0.0145353	0.342745	0.371816	0.0373046	0.347491	0.00847082	0.33902	0.355961	0.0223049	0.424618	0.0361588	0.388459	0.460777	0.0791138	0.409644	0.0212557	0.388388	0.4309	0.0462229
Cercopithecus_mitis	Diurnal	0.35728	0.0145353	0.342745	0.371816	0.0373046	0.347491	0.00847082	0.33902	0.355961	0.0223049	0.424618	0.0361588	0.388459	0.460777	0.0791138	0.409644	0.0212557	0.388388	0.4309	0.0462229
Cercopithecus_ascanius	Diurnal	0.357122	0.014482	0.34264	0.371604	0.0373202	0.347392	0.00843347	0.338958	0.355825	0.0224548	0.424497	0.0360724	0.388425	0.46057	0.0789645	0.409472	0.0211894	0.388283	0.430662	0.0463776
Cercopithecus_erythrogaster	Diurnal	0.357248	0.0144284	0.34282	0.371676	0.0369725	0.347505	0.00836738	0.339137	0.355872	0.0219906	0.424579	0.0360245	0.388555	0.460604	0.0787647	0.409587	0.0211391	0.388448	0.430726	0.0460342
Cercopithecus_erythrotis	Diurnal	0.357446	0.0143699	0.343076	0.371816	0.0365122	0.347673	0.00829299	0.33938	0.355966	0.0213595	0.424719	0.0359895	0.388729	0.460708	0.0785466	0.409778	0.0210996	0.388678	0.430877	0.0455736
Cercopithecus_cephus	Diurnal	0.357446	0.0143699	0.343076	0.371816	0.0365122	0.347673	0.00829299	0.33938	0.355966	0.0213595	0.424719	0.0359895	0.388729	0.460708	0.0785466	0.409778	0.0210996	0.388678	0.430877	0.0455736
Cercopithecus_petaurista	Diurnal	0.356507	0.0147581	0.341749	0.371265	0.0390447	0.346889	0.00874986	0.338139	0.355638	0.024531	0.424115	0.0363393	0.387775	0.460454	0.0799831	0.408972	0.021448	0.387524	0.43042	0.0479504
Allenopithecus_nigroviridis	Diurnal	0.353719	0.0160404	0.337678	0.369759	0.0466405	0.34482	0.010204	0.334616	0.355024	0.0330154	0.422405	0.0377037	0.384702	0.460109	0.0846971	0.406797	0.0227612	0.384036	0.429559	0.0550294
Miopithecus_ogouensis	Diurnal	0.355692	0.0156668	0.340025	0.371359	0.0432904	0.345899	0.00974154	0.336157	0.35564	0.0295781	0.423664	0.0372616	0.386403	0.460926	0.0830244	0.408379	0.0223252	0.386054	0.430705	0.051255
Miopithecus_talapoin	Diurnal	0.355692	0.0156668	0.340025	0.371359	0.0432904	0.345899	0.00974154	0.336157	0.35564	0.0295781	0.423664	0.0372616	0.386403	0.460926	0.0830244	0.408379	0.0223252	0.386054	0.430705	0.051255
Semnopithecus_priam	Diurnal	0.357473	0.0152262	0.342247	0.372699	0.0388783	0.347663	0.00914444	0.338518	0.356807	0.0239288	0.425188	0.0380583	0.38713	0.463247	0.0825666	0.410171	0.023116	0.387055	0.433287	0.0498102
Trachypithecus_vetulus	Diurnal	0.357473	0.0152262	0.342247	0.372699	0.0388783	0.347663	0.00914444	0.338518	0.356807	0.0239288	0.425188	0.0380583	0.38713	0.463247	0.0825666	0.410171	0.023116	0.387055	0.433287	0.0498102
Semnopithecus_hector	Diurnal	0.357477	0.0151814	0.342296	0.372658	0.0387207	0.347681	0.00909886	0.338582	0.35678	0.023753	0.425184	0.0379981	0.387186	0.463182	0.0824088	0.410168	0.023063	0.387105	0.433231	0.0496803
Semnopithecus_entellus	Diurnal	0.357477	0.0151814	0.342296	0.372658	0.0387207	0.347681	0.00909886	0.338582	0.35678	0.023753	0.425184	0.0379981	0.387186	0.463182	0.0824088	0.410168	0.023063	0.387105	0.433231	0.0496803
Trachypithecus_johnii	Diurnal	0.3573	0.0152421	0.342058	0.372542	0.0391492	0.347544	0.00917217	0.338372	0.356716	0.0242973	0.425067	0.0380543	0.387013	0.463122	0.0826458	0.410015	0.02312	0.386895	0.433135	0.0501105
Trachypithecus_geei	Diurnal	0.357644	0.0152045	0.34244	0.372849	0.0385423	0.347808	0.00906014	0.338748	0.356869	0.0234439	0.425325	0.0381114	0.387213	0.463436	0.0825282	0.410355	0.0231679	0.387187	0.433523	0.0495844
Trachypithecus_pileatus	Diurnal	0.357644	0.0152045	0.34244	0.372849	0.0385423	0.347808	0.00906014	0.338748	0.356869	0.0234439	0.425325	0.0381114	0.387213	0.463436	0.0825282	0.410355	0.0231679	0.387187	0.433523	0.0495844
Trachypithecus_laotum	Diurnal	0.357503	0.0150703	0.342433	0.372574	0.0383245	0.347718	0.00897727	0.338741	0.356695	0.0233374	0.425201	0.0379473	0.387254	0.463149	0.0822193	0.410176	0.0230152	0.387161	0.433191	0.0495483
Trachypithecus_hatinhensis	Diurnal	0.357731	0.014977	0.342754	0.372708	0.037685	0.347907	0.00881254	0.339094	0.35672	0.022515	0.425372	0.0379096	0.387462	0.463281	0.0819189	0.410395	0.0229733	0.387422	0.433369	0.0490216
Trachypithecus_delacouri	Diurnal	0.357755	0.0149681	0.342787	0.372723	0.0376202	0.347947	0.00885831	0.339088	0.356805	0.0224328	0.42539	0.0379065	0.387484	0.463297	0.081889	0.410418	0.0229697	0.387448	0.433388	0.0489681
Trachypithecus_francoisi	Diurnal	0.357785	0.0149599	0.342825	0.372744	0.0375524	0.347969	0.00884892	0.33912	0.356818	0.0223482	0.425413	0.0379042	0.387508	0.463317	0.0818602	0.410445	0.0229665	0.387478	0.433411	0.0489095
Trachypithecus_poliocephalus	Diurnal	0.357785	0.0149599	0.342825	0.372744	0.0375524	0.347969	0.00884892	0.33912	0.356818	0.0223482	0.425413	0.0379042	0.387508	0.463317	0.0818602	0.410445	0.0229665	0.387478	0.433411	0.0489095
Trachypithecus_auratus	Diurnal	0.357647	0.015013	0.342634	0.37266	0.0379412	0.347839	0.00890875	0.33893	0.356748	0.0228313	0.425296	0.0378859	0.38741	0.463182	0.0819826	0.410303	0.0229519	0.387351	0.433255	0.0491463
Trachypithecus_cristatus	Diurnal	0.357671	0.0150049	0.342667	0.372676	0.037882	0.347858	0.00889969	0.338958	0.356757	0.0227591	0.425313	0.0378803	0.387433	0.463193	0.0819522	0.410324	0.0229462	0.387378	0.43327	0.0490924
Trachypithecus_germaini	Diurnal	0.357671	0.0150049	0.342667	0.372676	0.037882	0.347858	0.00889969	0.338958	0.356757	0.0227591	0.425313	0.0378803	0.387433	0.463193	0.0819522	0.410324	0.0229462	0.387378	0.43327	0.0490924
Trachypithecus_barbei	Diurnal	0.357467	0.0150874	0.342379	0.372554	0.0384574	0.347661	0.00899971	0.338662	0.356661	0.0235317	0.425165	0.0379227	0.387243	0.463088	0.0822371	0.410127	0.0229956	0.387132	0.433123	0.0495965
Trachypithecus_obscurus	Diurnal	0.357467	0.0150874	0.342379	0.372554	0.0384574	0.347661	0.00899971	0.338662	0.356661	0.0235317	0.425165	0.0379227	0.387243	0.463088	0.0822371	0.410127	0.0229956	0.387132	0.433123	0.0495965
Trachypithecus_phayrei	Diurnal	0.357337	0.0151341	0.342202	0.372471	0.0387771	0.34756	0.00905684	0.338503	0.356617	0.0239419	0.425081	0.0379692	0.387111	0.46305	0.0824202	0.410013	0.0230431	0.38697	0.433056	0.0499279
Rhinopithecus_bieti	Diurnal	0.356857	0.0156208	0.341236	0.372478	0.0409829	0.34718	0.0095448	0.337636	0.356725	0.0261444	0.424816	0.0383601	0.386456	0.463177	0.0837149	0.409735	0.0233726	0.386363	0.433108	0.0512462
Rhinopithecus_roxellana	Diurnal	0.356972	0.0155807	0.341391	0.372553	0.0407106	0.34726	0.00949838	0.337762	0.356758	0.025822	0.424889	0.0383162	0.386572	0.463205	0.0835555	0.409827	0.0233311	0.386496	0.433158	0.0509736
Rhinopithecus_avunculus	Diurnal	0.356972	0.0155807	0.341391	0.372553	0.0407106	0.34726	0.00949838	0.337762	0.356758	0.025822	0.424889	0.0383162	0.386572	0.463205	0.0835555	0.409827	0.0233311	0.386496	0.433158	0.0509736
Rhinopithecus_brelichi	Diurnal	0.356782	0.0156559	0.341126	0.372438	0.0411944	0.347119	0.00958672	0.337533	0.356706	0.0264098	0.42477	0.0383993	0.386371	0.46317	0.0838493	0.409672	0.0234114	0.386261	0.433084	0.0514598
Simias_concolor	Diurnal	0.356558	0.0159898	0.340568	0.372547	0.0426695	0.3468	0.00994331	0.336857	0.356743	0.0282031	0.424653	0.0387754	0.385878	0.463429	0.0850187	0.40951	0.0237592	0.38575	0.433269	0.0526564
Nasalis_larvatus	Diurnal	0.356558	0.0159898	0.340568	0.372547	0.0426695	0.3468	0.00994331	0.336857	0.356743	0.0282031	0.424653	0.0387754	0.385878	0.463429	0.0850187	0.40951	0.0237592	0.38575	0.433269	0.0526564
Pygathrix_nigripes	Diurnal	0.357019	0.0158068	0.341212	0.372826	0.0412873	0.347272	0.00974553	0.337527	0.357018	0.0265207	0.42497	0.0387156	0.386254	0.463685	0.0843852	0.409882	0.0236958	0.386186	0.433577	0.0517731
Pygathrix_cinerea	Diurnal	0.357371	0.0157263	0.341645	0.373098	0.0405361	0.347574	0.00963785	0.337936	0.357212	0.0254714	0.425222	0.0386986	0.386524	0.463921	0.0840941	0.410227	0.0236682	0.386559	0.433895	0.0510494
Pygathrix_nemaeus	Diurnal	0.357371	0.0157263	0.341645	0.373098	0.0405361	0.347574	0.00963785	0.337936	0.357212	0.0254714	0.425222	0.0386986	0.386524	0.463921	0.0840941	0.410227	0.0236682	0.386559	0.433895	0.0510494
Presbytis_potenziani	Diurnal	0.357365	0.0153035	0.342062	0.372669	0.0392279	0.347617	0.00921636	0.3384	0.356833	0.0242203	0.425124	0.0380905	0.387034	0.463214	0.0826833	0.410106	0.0231378	0.386968	0.433244	0.0499706
Presbytis_rubicunda	Diurnal	0.357521	0.0152393	0.342281	0.37276	0.0388056	0.347748	0.00914046	0.338607	0.356888	0.0236763	0.42523	0.0380343	0.387195	0.463264	0.0824411	0.410246	0.0230811	0.387164	0.433327	0.0495633
Presbytis_melalophos	Diurnal	0.357521	0.0152392	0.342281	0.37276	0.0388054	0.347748	0.00914049	0.338607	0.356888	0.0236765	0.42523	0.0380343	0.387195	0.463264	0.082441	0.410246	0.0230812	0.387164	0.433327	0.0495634
Presbytis_comata	Diurnal	0.357457	0.015261	0.342196	0.372718	0.0389615	0.347697	0.0091663	0.338531	0.356864	0.0238762	0.425186	0.0380519	0.387134	0.463238	0.0825248	0.410189	0.0230991	0.38709	0.433288	0.0497157
Presbytis_hosei	Diurnal	0.356637	0.0156159	0.341021	0.372252	0.0412606	0.346989	0.0095805	0.337408	0.356569	0.0267238	0.424657	0.0383514	0.386305	0.463008	0.0838157	0.409493	0.023398	0.386095	0.432891	0.0517646
Presbytis_frontata	Diurnal	0.356786	0.0155704	0.341216	0.372357	0.0409353	0.347085	0.00952707	0.337558	0.356612	0.0263515	0.424749	0.0382995	0.38645	0.463049	0.0836315	0.409612	0.023349	0.386263	0.432961	0.0514288
Presbytis_chrysomelas	Diurnal	0.356786	0.0155704	0.341216	0.372357	0.0409353	0.347085	0.00952707	0.337558	0.356612	0.0263515	0.424749	0.0382995	0.38645	0.463049	0.0836315	0.409612	0.023349	0.386263	0.432961	0.0514288
Presbytis_thomasi	Diurnal	0.356564	0.0156656	0.340898	0.372229	0.0415245	0.346922	0.0096346	0.337287	0.356556	0.0270405	0.424614	0.0384071	0.386206	0.463021	0.0839999	0.409436	0.0234494	0.385987	0.432886	0.052001
Presbytis_femoralis	Diurnal	0.356564	0.0156656	0.340898	0.372229	0.0415245	0.346922	0.0096346	0.337287	0.356556	0.0270405	0.424614	0.0384071	0.386206	0.463021	0.0839999	0.409436	0.0234494	0.385987	0.432886	0.052001
Piliocolobus_foai	Diurnal	0.35764	0.0158432	0.341797	0.373484	0.0402683	0.347863	0.00977637	0.338087	0.357639	0.0252827	0.425696	0.0397577	0.385938	0.465453	0.085675	0.410695	0.0247846	0.385911	0.43548	0.0528984
Piliocolobus_tephrosceles	Diurnal	0.357688	0.0158275	0.341861	0.373516	0.0401518	0.3479	0.00975835	0.338142	0.357658	0.025138	0.42573	0.0397469	0.385983	0.465477	0.0856156	0.410738	0.0247736	0.385964	0.435511	0.0527905
Piliocolobus_rufomitratus	Diurnal	0.357688	0.0158275	0.341861	0.373516	0.0401518	0.3479	0.00975835	0.338142	0.357658	0.025138	0.42573	0.0397469	0.385983	0.465477	0.0856156	0.410738	0.0247736	0.385964	0.435511	0.0527905
Piliocolobus_kirkii	Diurnal	0.35763	0.0158657	0.341764	0.373496	0.0403689	0.347842	0.00980001	0.338042	0.357642	0.0254019	0.425688	0.0397763	0.385912	0.465465	0.0857482	0.410688	0.0248029	0.385885	0.43549	0.0529629
Piliocolobus_gordonorum	Diurnal	0.35763	0.0158657	0.341764	0.373496	0.0403689	0.347842	0.00980001	0.338042	0.357642	0.0254019	0.425688	0.0397763	0.385912	0.465465	0.0857482	0.410688	0.0248029	0.385885	0.43549	0.0529629
Piliocolobus_pennantii	Diurnal	0.357584	0.0160061	0.341578	0.37359	0.0408993	0.347782	0.00994472	0.337837	0.357726	0.0259472	0.425674	0.0399452	0.385729	0.46562	0.0862176	0.410681	0.0249603	0.385721	0.435642	0.0533691
Piliocolobus_preussi	Diurnal	0.357584	0.0160061	0.341578	0.37359	0.0408993	0.347782	0.00994472	0.337837	0.357726	0.0259472	0.425674	0.0399452	0.385729	0.46562	0.0862176	0.410681	0.0249603	0.385721	0.435642	0.0533691
Piliocolobus_tholloni	Diurnal	0.357087	0.0161233	0.340964	0.373211	0.0419556	0.347383	0.0100941	0.337289	0.357477	0.0273402	0.42533	0.0399928	0.385337	0.465323	0.0866558	0.410226	0.0250148	0.385211	0.43524	0.0543617
Piliocolobus_badius	Diurnal	0.356679	0.0162943	0.340385	0.372974	0.0430512	0.347062	0.0102914	0.336771	0.357353	0.028642	0.425076	0.0401555	0.384921	0.465232	0.087286	0.4099	0.025171	0.384729	0.435071	0.055351
Procolobus_verus	Diurnal	0.354009	0.0173906	0.336618	0.371399	0.0498993	0.345212	0.011495	0.333717	0.356707	0.0359622	0.42341	0.0412895	0.38212	0.464699	0.0913879	0.407889	0.0262161	0.381673	0.434105	0.0614801
Colobus_satanas	Diurnal	0.356096	0.0167789	0.339317	0.372875	0.0453537	0.346656	0.0107731	0.335883	0.357429	0.030892	0.424756	0.0406672	0.384089	0.465423	0.0888561	0.409566	0.0256097	0.383957	0.435176	0.0570348
Colobus_polykomos	Diurnal	0.357496	0.0163189	0.341178	0.373815	0.0419567	0.347718	0.0101893	0.337529	0.357907	0.026844	0.425682	0.0403295	0.385352	0.466011	0.0871391	0.410715	0.0252828	0.385432	0.435998	0.0540793
Colobus_vellerosus	Diurnal	0.357496	0.0163189	0.341178	0.373815	0.0419567	0.347718	0.0101893	0.337529	0.357907	0.026844	0.425682	0.0403295	0.385352	0.466011	0.0871391	0.410715	0.0252828	0.385432	0.435998	0.0540793
Colobus_guereza	Diurnal	0.357161	0.0163842	0.340776	0.373545	0.042644	0.347476	0.0103267	0.337149	0.357803	0.0277238	0.425433	0.0403156	0.385117	0.465748	0.0873616	0.410411	0.0252805	0.385131	0.435692	0.0546525
Colobus_angolensis	Diurnal	0.356883	0.0164806	0.340403	0.373364	0.0433417	0.347242	0.0104431	0.336799	0.357685	0.0286177	0.425249	0.0403882	0.384861	0.465638	0.087723	0.410168	0.0253541	0.384814	0.435522	0.0552944

## Sheet: Table S2
TABLE S2. P-values from phylogenetic ANOVA of clade differences
Tree: autocorrelated, soft bounds; Groves taxonomy								Tree: autocorrelated, hard bounds; Groves taxonomy								Tree: autocorrelated, soft bounds; Estrada et al. taxonomy								Tree: autocorrelated, hard bounds; Estrada et al. taxonomy
Variable: speciation rates								Variable: speciation rates								Variable: speciation rates								Variable: speciation rates
	cerc	hom	hyl	lem	lor	plat			cerc	hom	hyl	lem	lor	plat			cerc	hom	hyl	lem	lor	plat			cerc	hom	hyl	lem	lor	plat
hom	0.0021							hom	0.0021							hom	0.0021							hom	0.0021
hyl	0.0021	0.0021						hyl	0.0021	0.0021						hyl	0.0021	0.0021						hyl	1	0.0021
lem	0.0021	0.0021	0.0021					lem	0.0021	0.0021	0.0021					lem	0.0021	0.0021	0.0021					lem	0.0021	0.0021	0.0021
lor	0.0021	0.0021	0.0021	1				lor	0.0021	0.0021	0.0021	1				lor	0.0021	0.0021	0.0021	1				lor	0.0021	0.0021	0.0021	1
plat	1	0.0021	0.0021	0.0021	0.0021			plat	0.4756	0.0021	0.0021	0.0021	0.0021			plat	0.0021	0.0021	0.0021	0.0021	0.0021			plat	0.0021	0.0021	0.0021	0.0021	0.0021
tar	0.0021	0.0021	0.0021	1	1	0.0021		tar	0.0021	0.0021	0.0021	1	1	0.0021		tar	0.0021	0.0021	0.0021	1	1	0.0021		tar	0.0021	0.0021	0.0021	1	1	0.0021
Variable: extinction rates								Variable: extinction rates								Variable: extinction rates								Variable: extinction rates
	cerc	hom	hyl	lem	lor	plat			cerc	hom	hyl	lem	lor	plat			cerc	hom	hyl	lem	lor	plat			cerc	hom	hyl	lem	lor	plat
hom	0.0021							hom	0.0021							hom	0.0021							hom	0.0021
hyl	0.0021	0.0021						hyl	0.0021	0.0021						hyl	0.0021	0.0021						hyl	0.0021	0.0021
lem	0.0021	0.0021	0.0021					lem	0.0021	0.0021	0.0021					lem	0.0021	0.0021	0.0021					lem	0.0021	0.0021	0.0021
lor	0.0021	0.0021	0.0021	1				lor	0.0021	0.0021	0.0021	1				lor	0.0021	0.0021	0.0021	1				lor	0.0021	0.0021	0.0021	1
plat	0.0021	0.0021	0.0021	0.0021	0.0021			plat	0.0021	0.0021	0.0021	0.0021	0.0021			plat	0.0021	0.0021	0.0021	0.0021	0.0021			plat	0.0021	0.0021	0.0021	0.0021	0.0021
tar	0.0021	0.0021	0.0021	1	1	0.0021		tar	0.0021	0.0021	0.0021	1	1	0.0021		tar	0.0021	0.0021	0.0021	1	1	0.0021		tar	0.0021	0.0021	0.0021	1	1	0.0021
Variable: net diversification rates								Variable: net diversification rates								Variable: net diversification rates								Variable: net diversification rates
	cerc	hom	hyl	lem	lor	plat			cerc	hom	hyl	lem	lor	plat			cerc	hom	hyl	lem	lor	plat			cerc	hom	hyl	lem	lor	plat
hom	0.0021							hom	0.0021							hom	0.0021							hom	0.0021
hyl	0.0021	0.0021						hyl	0.0021	0.0021						hyl	0.0021	0.0021						hyl	0.0021	0.0021
lem	0.0021	1	0.0021					lem	0.0021	0.1908	0.0021					lem	0.0021	1	0.0021					lem	0.0021	0.554	0.0021
lor	0.0021	0.7362	0.0021	1				lor	0.0021	0.0822	0.0021	1				lor	0.0021	0.9945	0.0021	1				lor	0.0021	0.2502	0.0021	1
plat	0.0021	0.0021	1	0.0021	0.0021			plat	0.0021	0.0021	0.09	0.0021	0.0021			plat	0.0021	0.0027	0.3248	0.0032	0.0021			plat	0.0021	0.0072	0.0126	0.0021	0.0021
tar	0.0021	0.6321	0.0021	1	1	0.0021		tar	0.0021	0.0644	0.0021	1	1	0.0021		tar	0.0021	0.9162	0.0021	1	1	0.0021		tar	0.0021	0.2502	0.0021	1	1	0.0021
Variable: turnover rates								Variable: turnover rates								Variable: turnover rates								Variable: turnover rates
	cerc	hom	hyl	lem	lor	plat			cerc	hom	hyl	lem	lor	plat			cerc	hom	hyl	lem	lor	plat			cerc	hom	hyl	lem	lor	plat
hom	0.0021							hom	0.0021							hom	0.0021							hom	0.0021
hyl	0.0021	0.009						hyl	0.0021	0.0021						hyl	0.0021	0.0784						hyl	0.0021	0.0098
lem	0.009	0.0021	0.0021					lem	0.0021	0.0021	0.0021					lem	1	0.0021	0.0021					lem	0.0416	0.0021	0.0021
lor	0.009	0.0021	0.0021	1				lor	0.0021	0.0021	0.0021	1				lor	1	0.0021	0.0021	1				lor	0.0276	0.0021	0.0021	1
plat	0.0021	0.0021	0.0021	0.0021	0.0021			plat	0.0021	0.0021	0.0021	0.0021	0.0021			plat	0.0021	0.0021	0.0021	0.0021	0.0021			plat	0.0021	0.0021	0.0021	0.0021	0.0021
tar	0.0063	0.0021	0.0021	1	1	0.0021		tar	0.0021	0.0021	0.0021	1	1	0.0021		tar	1	0.0021	0.0021	1	1	0.0021		tar	0.0276	0.0021	0.0021	1	1	0.0021
Variable: extinction fractions								Variable: extinction fractions								Variable: extinction fractions								Variable: extinction fractions
	cerc	hom	hyl	lem	lor	plat			cerc	hom	hyl	lem	lor	plat			cerc	hom	hyl	lem	lor	plat			cerc	hom	hyl	lem	lor	plat
hom	0.0021							hom	0.0021							hom	0.0021							hom	0.0021
hyl	0.0021	0.0021						hyl	0.0021	0.0021						hyl	0.0021	0.0021						hyl	0.0021	0.0021
lem	0.0021	1	0.0026					lem	0.0021	1	0.0021					lem	0.0021	1	0.0044					lem	0.0021	1	0.0022
lor	0.0021	1	0.0026	1				lor	0.0021	1	0.0021	1				lor	0.0021	1	0.0021	1				lor	0.0021	1	0.0021	1
plat	0.0021	0.0264	0.041	0.2163	0.0728			plat	0.0021	0.278	0.0021	1	0.5256			plat	0.0021	1	0.0039	1	1			plat	0.0021	1	0.0021	1	1
tar	0.0021	1	0.0021	1	1	0.0603		tar	0.0021	1	0.0021	1	1	0.4095		tar	0.0021	1	0.0039	1	1	1		tar	0.0021	1	0.0021	1	1	1
Abbreviations: cerc = cercopithecoids, hom = hominids, hyl = hylobatids, lem = lemuriforms, lor = lorisiforms, plat = platyrrhines, tar = tarsiids.
P-values were adjusted using the sequential Bonferroni procedure.

## Sheet: Table S3
TABLE S3. P-values from phylogenetic ANOVA of activity-pattern differences
Tree: autocorrelated, soft bounds; Groves taxonomy							Tree: autocorrelated, soft bounds; Estrada et al. taxonomy
Coding: binary, cathemeral species grouped with nocturnal species							Coding: binary, cathemeral species grouped with nocturnal species
	λ	μ	r	τ	ε			λ	μ	r	τ	ε
Diurnal vs. nocturnal	0.0014	0.8066	0.1652	0.4067	0.2509		Diurnal vs. nocturnal	0.0077	0.8773	0.1989	0.5351	0.29
Coding: binary, cathemeral species grouped with diurnal species							Coding: binary, cathemeral species grouped with diurnal species
	λ	μ	r	τ	ε			λ	μ	r	τ	ε
Diurnal vs. nocturnal	0.0034	0.8203	0.1674	0.3578	0.2544		Diurnal vs. nocturnal	0.0115	0.896	0.1892	0.5023	0.2794
Coding: three states							Coding: three states
	λ	μ	r	τ	ε			λ	μ	r	τ	ε
Diurnal vs. nocturnal	0.003	1	0.4848	1	0.7587		Diurnal vs. nocturnal	0.0249	1	0.5904	1	0.8919
Diurnal vs. cathemeral	0.0632	1	0.5662	1	0.7587		Diurnal vs. cathemeral	0.164	1	0.6318	1	0.8919
Cathemeral vs. nocturnal	0.5228	1	0.8523	1	0.9021		Cathemeral vs. nocturnal	0.5491	1	0.8594	1	0.9137
Tree: autocorrelated, hard bounds; Groves taxonomy							Tree: autocorrelated, hard bounds; Estrada et al. taxonomy
Coding: binary, cathemeral species grouped with nocturnal species							Coding: binary, cathemeral species grouped with nocturnal species
	λ	μ	r	τ	ε			λ	μ	r	τ	ε
Diurnal vs. nocturnal	0.0001	0.8867	0.1222	0.2791	0.2537		Diurnal vs. nocturnal	0.0034	0.9473	0.152	0.4213	0.2608
Coding: binary, cathemeral species grouped with diurnal species							Coding: binary, cathemeral species grouped with diurnal species
	λ	μ	r	τ	ε			λ	μ	r	τ	ε
Diurnal vs. nocturnal	0.0013	0.9112	0.1203	0.2424	0.2426		Diurnal vs. nocturnal	0.0059	0.9686	0.1554	0.3829	0.2617
Coding: three states							Coding: three states
	λ	μ	r	τ	ε			λ	μ	r	τ	ε
Diurnal vs. nocturnal	0.0003	1	0.3897	0.8118	0.7617		Diurnal vs. nocturnal	0.0066	1	0.4473	1	0.8082
Diurnal vs. cathemeral	0.0356	1	0.5236	0.9998	0.7617		Diurnal vs. cathemeral	0.124	1	0.5686	1	0.8082
Cathemeral vs. nocturnal	0.4853	1	0.8374	0.9998	0.9056		Cathemeral vs. nocturnal	0.5352	1	0.8454	1	0.9016
P-values were adjusted using the sequential Bonferroni procedure.
